# Supplementary material for: The Improvement Effects of Intercropping Systems on Saline-Alkali Soils and Their Impact on Microbial Communities
Source: Microorganisms. 2025 Jun 20;13(7):1436. doi: 10.3390/microorganisms13071436 (PMC12300658; doi:10.3390/microorganisms13071436)
Supplement: Supplementary file 1 [file microorganisms-13-01436-s001.zip]

Archive with 1 entries (1 files):
- microorganisms-3636860-supplementary.pdf
